# Supplementary material for: Combinatorial effects of multiple genes contribute to beneficial aneuploidy phenotypes
Source: EMBO Rep. 2026 Apr 11;27(10):2772–97. doi: 10.1038/s44319-026-00767-8 (PMC13219433; doi:10.1038/s44319-026-00767-8)
Supplement: Supplementary file 4 — Source data Fig. 1 [file 44319_2026_767_MOESM4_ESM.zip › Figure 1/Figure 1BC numeric data.xlsx]

## Sheet: chromosome gain
chromosome gain			URA/HIS				LYS/LEU
aneuploidy	URA/HIS	LYS/LEU	replocate 1	replocate 2	replicate 3	replicate 4	replocate 1	replocate 2	replicate 3	replicate 4	growt average	aneuploid ORFs	pred. Growth
[1, 2]	1	2	0.385207	0.364709	0.573496	0.374156					0.424392	573	0.379319
[1, 3]	1	3										300	0.641984
[1, 4]	1	4	0.0845324	0.129396	0.120656	0.0857906					0.105094	953	0.229653
[1, 5]	1	5	0.227807	0.314362	0.32173	0.235789					0.274922	440	0.545354
[1, 6]	1	6										256
[1, 7]	1	7	0.135507	0.199829	0.160031	0.167478					0.165711	700	0.409106
[1, 8]	1	8	0.594557	0.808207	0.726223	0.652154					0.718515	438	0.573435
[1, 9]	1	9	0.43872	0.52802	0.56446	0.365168					0.474092	358	0.602448
[1, 10]	1	10	0.276262	0.267864	0.24096	0.204222					0.247327	515	0.315237
[1, 11]	1	11	0.440473	0.372608	0.409838	0.353917					0.394209	465	0.528224
[1, 12]	1	12	0.281888	0.16008	0.20711	0.143991					0.198267	695	0.253457
[1, 13]	1	13	0.182573	0.264374	0.209305	0.160829					0.20427	622	0.354096
[1, 14]	1	14	0.19165	0.181315	0.0942002	0.00596152					0.118282	552	0.301975
[1, 16]	1	16	0.167739	0.233686	0.21328	0.246454					0.21529	628	0.33594
[2, 3]	2	3	0.150911	0.166873	0.106832	0.217437	0.156349	0.215638	0.417846	0.424424	0.232039	639	0.365889
[2, 4]	2	4	0.095747	0.1013	0.0965507	0.097848	0.107017	0.13135	0.213223	0.150492	0.124191	1292	0.127883
[2, 5]	2	5	0.104378	0.142286	0.16896	0.137118	0.242179	0.253174	0.295987	0.383092	0.215897	779	0.345432
[2, 6]	2	6										595
[2, 7]	2	7	0.0353409	0.0262156	0.0440478	0.0476814	0.03144	0.0404734	0.0992751	0.0643852	0.0486074	1039	0.201541
[2, 8]	2	8	0.211833	0.34969	0.212556	0.25375	0.223767	0.251048	0.355705	0.451284	0.288704	777	0.357957
[2, 9]	2	9	0.244192	0.450605	0.492052	0.24926	0.102657	0.137047	0.296246	0.372344	0.29305	697	0.353757
[2, 10]	2	10	0.213797	0.183509	0.373109	0.190622	0.336407	0.167751	0.302687	0.416543	0.273053	854	0.220273
[2, 11]	2	11	0.406466	0.51086	0.50811	0.378197	0.240263	0.136291	0.193124	0.590834	0.370518	804	0.322108
[2, 12]	2	12	0.145552	0.308763	0.185454	0.116246	0.114947	0.220954	0.369021	0.370942	0.228985	1034	0.150671
[2, 13]	2	13	0.066247	0.212704	0.330612	0.166286	0.0555489	0.0640465	0.239704	0.223699	0.169856	961	0.221875
[2, 14]	2	14	0.0577164	0.1575	0.0654418	0.0283271	0.159382	0.122871	0.178403	0.190626	0.119339	891	0.179069
[2, 16]	2	16	0.143915	0.231236	0.279485	0.120645	0.0299906	0.0563488	0.284913	0.280496	0.178379	967	0.216425
[3, 4]	3	4	0.185889	0.198625	0.136468	0.188726	0.0837698	0.0989141	0.10349	0.156003	0.143986	1019	0.191767
[3, 5]	3	5	0.369803	0.408518	0.297236	0.484542	0.256296	0.353564	0.245663	0.340646	0.344534	506	0.467459
[3, 6]	3	6										322
[3, 7]	3	7	0.259024	0.211885	0.248721	0.175683	0.0536701	0.110668	0.172025	0.218288	0.181246	766	0.297151
[3, 8]	3	8	0.592026	0.596374	1.08554	0.468747	0.431473	0.378875	0.395474	0.345127	0.536705	504	0.544226
[3, 9]	3	9	0.701768	0.514741	0.433283	0.449265	0.219516	0.240055	0.416199	0.430342	0.425646	424	0.534001
[3, 10]	3	10	0.173281	0.240953	0.178712	0.288715	0.237956	0.268309	0.312336	0.284024	0.248036	581	0.338939
[3, 11]	3	11	0.353328	0.627901	0.322994	0.532227	0.162728	0.203891	0.368018	0.476871	0.380995	531	0.48841
[3, 12]	3	12	0.110734	0.358481	0.194488	0.354201	0.122476	0.270503	0.297488	0.351969	0.257543	761	0.227776
[3, 13]	3	13	0.171822	0.242412	0.174494	0.315957	0.0531795	0.0918525	0.247373	0.338016	0.204388	688	0.337475
[3, 14]	3	14	0.192402	0.447979	0.22365	0.295245	0.303835	0.18444	0.316941	0.339456	0.287993	618	0.270627
[3, 16]	3	16	0.196726	0.203605	0.140505	0.168208	0.0635459	0.0531324	0.248776	0.121926	0.149553	694	0.330202
[4, 5]	4	5	0.0736613	0.0912979	0.0782541	0.126746	0.0781561	0.12469	0.109897	0.187136	0.10873	1159	0.158584
[4, 6]	4	6										975
[4, 7]	4	7	0.0165259	0.0186415	0.0104903	0.0231714	0.0269871	0.0122234	0.00667391	0.0260075	0.0153803	1419	0.103058
[4, 8]	4	8	0.0894942	0.125486	0.0323301	0.131668	0.0435779	0.0979633	0.222558	0.0929903	0.104508	1157	0.190141
[4, 9]	4	9	0.125975	0.204061	0.0891719	0.097175	0.0284953	0.129488	0.0830536	0.0981779	0.10695	1077	0.186254
[4, 10]	4	10	0.10684	0.0522467	0.0569643	0.0790288	0.102469	0.0281428	0.151431	0.055847	0.0704077	1234	0.11875
[4, 11]	4	11	0.138964	0.0775856	0.0403004	0.0534403	0.0133302	0.0280383	0.0674811	0.0847443	0.0508123	1184	0.170533
[4, 12]	4	12	0.0459023	0.0871744	0.0685177	0.0691428	0.0574009	0.0761558	0.162184	0.0460446	0.0765653	1414	0.0794738
[4, 13]	4	13	0.0699761	0.153225	0.278528	0.132626	0.0338799	0.0133673	0.0526526	0.0425442	0.0941479	1341	0.117919
[4, 14]	4	14	0.0473711	0.180917	0.0431645	0.0705147	0.0932727	0.0591958	0.00150411	0.00592004	0.0500932	1271	0.0944182
[4, 16]	4	16	0.0635643	0.194863	0.0884401	0.0891389	0.0448387	0.0216403	0.047466	0.253469	0.100428	1347	0.115461
[5, 6]	5	6										462
[5, 7]	5	7	0.208151	0.127844	0.120868	0.191104	0.0554636	0.111582	0.0825101	0.121596	0.12739	906	0.206959
[5, 8]	5	8	0.637653	0.475619	0.367271	0.560795	0.320519	0.276364	0.276466	0.35036	0.408131	644	0.507075
[5, 9]	5	9	0.205449	0.412083	0.320635	0.574237	0.13029	0.104877	0.157403	0.328799	0.279221	564	0.468578
[5, 10]	5	10	0.208995	0.312922	0.300385	0.390045	0.209982	0.15535	0.40506	0.256405	0.279893	721	0.346306
[5, 11]	5	11	0.319518	0.328887	0.391751	0.538075	0.188421	0.104601	0.34129	0.30772	0.315033	671	0.445166
[5, 12]	5	12	0.10977	0.177999	0.11152	0.268127	0.13573	0.206094	0.186332	0.21667	0.17653	901	0.20243
[5, 13]	5	13	0.0800928	0.104092	0.101119	0.171586	0.107496	0.1387	0.132899	0.192446	0.130802	828	0.315524
[5, 14]	5	14	0.227087	0.26938	0.194735	0.268639	0.20655	0.169205	0.199792	0.209178	0.218071	758	0.239902
[5, 16]	5	16	0.2707	0.293167	0.140016	0.322389	0.0886409	0.0276666	0.145004	0.183951	0.183942	834	0.316388
[6, 7]	6	7										722
[6, 8]	6	8										460
[6, 9]	6	9										380
[6, 10]	6	10										537
[6, 11]	6	11										487
[6, 12]	6	12										717
[6, 13]	6	13	0.082787	0.306233	0.13767	0.200163	0.112457	0.292859	0.0917556	0.183955	0.175985	644	0
[6, 14]	6	14										574
[6, 16]	6	16										650
[7, 8]	7	8	0.128648	0.142261	0.0604504	0.137999	0.0906823	0.103832	0.209535	0.092328	0.120717	904	0.299003
[7, 9]	7	9	0.133361	0.154155	0.198125	0.34586	0.0811201	0.0700896	0.0747981	0.12085	0.147295	824	0.290069
[7, 10]	7	10	0.0370079	0.0632121	0.064717	0.18441	0.144379	0.0766544	0.181843	0.0896015	0.105228	981	0.189709
[7, 11]	7	11	0.0549613	0.0890099	0.104591	0.169835	0.0969001	0.0424189	0.0993599	0.123842	0.0976147	931	0.267204
[7, 12]	7	12	0.123194	0.240202	0.150885	0.226075	0.0969001	0.0424189	0.0993599	0.123842	0.13786	1161	0.124021
[7, 13]	7	13	0.0520467	0.0705639	0.0577336	0.0798453	0.0665991	0.0524084	0.0643394	0.0802735	0.0654762	1088	0.185537
[7, 14]	7	14	0.269636	0.0548499	0.00287969	0.108617	0.175569	0.0804647	0.0626521	0.0478907	0.0714326	1018	0.147283
[7, 16]	7	16	0.0730979	0.134017	0.112451	0.0274682						1094	0.182416
[8, 9]	8	9	0.223586	0.30609	0.488023	0.458988	0.295905	0.186431	0.266619	0.258247	0.310486	562	0.526433
[8, 10]	8	10	0.089743	0.141112	0.12844	0.165872	0.389114	0.17313	0.352887	0.372608	0.226613	719	0.328623
[8, 11]	8	11	0.321129	0.0815992	0.243672	0.360942	0.495388	0.244681	0.296219	0.411131	0.306845	669	0.479617
[8, 12]	8	12	0.132446	0.171397	0.155358	0.194419	0.299989	0.318889	0.442605	0.305543	0.243459	899	0.22426
[8, 13]	8	13	0.0447921	0.0632789	0.14501	0.252803	0.186921	0.186206	0.136281	0.0799767	0.136448	826	0.330506
[8, 14]	8	14	0.159512	0.115612	0.0565982	0.0946451	0.242007	0.349907	0.107186	0.217622	0.167886	756	0.266517
[8, 16]	8	16	0.0789757	0.0663458	0.0642766	0.0525021	0.102819	0.0247891	0.0663511	0.0610348	0.0646368	832	0.322519
[9, 10]	9	10	0.25525	0.253983	0.156518	0.390847	0.281898	0.280268	0.346007	0.463947	0.30359	639	0.326709
[9, 11]	9	11	0.326873	0.255948	0.288184	0.457046	0.208507	0.25224	0.251989	0.281248	0.290254	589	0.472815
[9, 12]	9	12	0.119901	0.154592	0.177767	0.184085	0.108464	0.152543	0.360009	0.274637	0.1915	819	0.220699
[9, 13]	9	13	0.130532	0.139251	0.116921	0.142931	0.148141	0.262283	0.201428	0.554707	0.212024	746	0.326401
[9, 14]	9	14	0.194217	0.25321	0.0363608	0.0657925	0.1015	0.16659	0.0569807	0.174738	0.131174	676	0.26224
[9, 16]	9	16	0.405823	0.36033	0.24671	0.2499	0.200987	0.218819	0.281838	0.303339	0.283468	752	0.319078
[10, 11]	10	11	0.0810687	0.0638038	0.181192	0.224574	0.0234992	0.00697044	0.00709145	-0.000891734	0.0734135	746	0.296376
[10, 12]	10	12	0.0459049	0.00577377	0.0389666	0.0266465	0.0282686	0.0521768	0.0378677	0.0436638	0.0349086	976	0.13898
[10, 13]	10	13	0.0732599	0.0395396	0.13291	0.125287	0.0905052	0.0934155	0.120132	0.141661	0.100737	903	0.20362
[10, 14]	10	14	0.0605058	0.0262079	0.0454842	0.0640446	0.00198351	0.00404424	0.0173616	0.0518326	0.0331242	833	0.165215
[10, 16]	10	16	0.125131	0.0659582	0.0663713	0.0507508	0.169345	0.120111	0.0857558	0.378054	0.120512	909	0.198105
[11, 12]	11	12	0.160703	0.00205533	0.380114	0.583831	0.069436	0.0373214	0.101048	0.144731	0.167955	926	0.201483
[11, 13]	11	13	0.246263	0.143048	0.292028	0.269543	0.111638	0.212257	0.255357	0.333188	0.232915	853	0.297329
[11, 14]	11	14	0.0810625	0.0227465	0.0493946	0.0486822	0.054569	0.0307546	0.0795107	0.110279	0.0597291	783	0.239433
[11, 16]	11	16	0.966188	0								859
[12, 13]	12	13	0.0637355	0.0514658	0.111534	0.123371						1083	0.139039
[12, 14]	12	14	-0.000414534	0.000853277	0.000846788		-0.00290857	0.0344655	0.00409067	0.00579079	0.00512355	1013	0.111793
[12, 16]	12	16	0.0751182	0.099119	0.026123	0.0513456	0.0387855	0.0158122	0.024037	0.115421	0.0557202	1089	0.13587
[13, 14]	13	14	0.186921	0.186206	0.136281	0.0799767	0.144529	0.0689024	0.200523		0.140629	940	0.16524
[13, 16]	13	16	0.148141	0.262283	0.201428	0.554707	0.0979418	0.0161273	0.130417	0.160542	0.191945	1016	0.199897
[14, 16]	14	16	0.162442	0.0701099	0.113201	0.0902234	0.120786	0.049698	0.0629506	0.0615929	0.0913755	946	0.161486
SG1			0.835138	0.801793	0.828947	0.830005					0.823971	117
SG2			0.202381	0.644217	0.685828	0.555216	0.20347	0.61355	0.439458	0.584943	0.491133	456
SG3			0.559088	0.863283	0.716346	0.686404	0.38841	0.829527	0.928773	0.969828	0.742707	183
SG4			0.109061	0.271632	0.237562	0.340157	0.126808	0.367049	0.270332	0.350669	0.259159	836
SG5							0.319197	0.752339	0.622479	0.610764	0.506194	323
SG6
SG7			0.18158	0.381368	0.213231	0.343481	0.130054	0.700871	0.356754	0.431892	0.4046	583
SG8			0.606395	0.805341	0.876193	0.776611	0.494528	0.833557	0.794036	0.661641	0.731038	321
SG9			0.528756	0.747227	0.820158	0.735742	0.557701	0.904375	0.706597	0.755932	0.719561	241
SG10			0.27067	0.550948	0.689774	0.581529	0.238641	0.490018	0.3675	0.43417	0.452906	398
SG11			0.294121	0.783218	0.81379	0.799261	0.352033	0.74559	0.735855	0.730806	0.656834	348
SG12			0.104501	0.310805	0.381346	0.426746	0.12512	0.444957	0.276242	0.384097	0.306727	578
SG13			0.207617	0.618968	0.57195	0.508353	0.151343	0.573027	0.494589	0.500016	0.453233	505
SG14			0.373598	0.526215	0.21169	0.338362	0.204753	0.485204	0.567742	0.208253	0.364477	435
SG15
SG16			0.323519	0.490678	0.551503	0.546412	0.185493	0.516209	0.540689	0.388442	0.442868	511

## Sheet: chromosome loss
chromosome loss	Nx	xN
aneuploidy	URA	URA	1st induction	2nd induction	growth average	aneuploid ORFs
Mono1	1		92.7901	82.2201	0.875051	117
Mono2	2		0	0	0	456
Mono3	3		83.8073	49.5191	0.666632	183
Mono4	4		0	0	0	836
Mono5	5		17.5748	32.2495	0.249121	323
Mono6	6		25.1606	23.9346	0.245476	139
Mono7	7		0	0	0	581
Mono8	8		5.88242	9.47854	0.0768048	321
Mono9	9		26.621	21.03	0.238255	241
Mono10	10		0	0	0	398
Mono11	11		10.7275	15.4161	0.130718	348
Mono12	12		0	0	0	577
Mono13	13		0	0	0	505
Mono14	14		0	0	0	435
Mono15	15		0	0	0	597
Mono16	16		9.9151	12.224	0.110695	510
[1, 2]	1	2	-0.00473105	0.00423414	-0.000248458	573
[1, 3]	1	3	0.00816732	0.0313099	0.0197386	300
[1, 4]	1	4	0.0142182	0.00757827	0.0108982	953
[1, 5]	1	5	0.0524104	0.0700431	0.0612267	440
[1, 6]	1	6	0.0957932	0.0575607	0.0766769	256
[1, 7]	1	7	0.0640353	0.0266404	0.0453378	698
[1, 8]	1	8	0.0266891	0.0278957	0.0272924	438
[1, 9]	1	9	0.103006	0.0958518	0.0994287	358
[1, 10]	1	10	0.100813	0.0983429	0.0995782	515
[1, 11]	1	11	0.0112233	0.00259626	0.00690979	465
[1, 12]	1	12	0.00592624	0.00622688	0.00607656	694
[1, 13]	1	13	0.00419702	0.00198882	0.00309292	622
[1, 14]	1	14	0.00366322	0.00138699	0.00252511	552
[1, 15]	1	15	0.00241768	0.00416798	0.00329283	714
[1, 16]	1	16	0.0533789	0.0618873	0.0576331	627
[2, 3]	2	3	-0.00181113	0.00883268	0.00351077	639
[2, 4]	2	4	0.000268805	0.00787204	0.00407042	1292
[2, 5]	2	5	-0.000226727	0.00839623	0.00408475	779
[2, 6]	2	6	0.00868434	0.00880885	0.00874659	595
[2, 7]	2	7	0.00314351	0.0113978	0.00727067	1037
[2, 8]	2	8	-0.00212604	0.0104193	0.00414661	777
[2, 9]	2	9	0.00909146	0.0117079	0.0103997	697
[2, 10]	2	10	0.00641752	0.00742999	0.00692375	854
[2, 11]	2	11	0.00382481	0.00621259	0.0050187	804
[2, 12]	2	12	0.00836607	0.00736299	0.00786453	1033
[2, 13]	2	13	0.00528075	0.00668183	0.00598129	961
[2, 14]	2	14	0.00640789	0.00780253	0.00710521	891
[2, 15]	2	15	0.00849902	0.0127744	0.0106367	1053
[2, 16]	2	16	0.00482326	0.0105446	0.00768391	966
[3, 4]	3	4	0.011164	0.00584229	0.00850315	1019
[3, 5]	3	5	0.0679471	0.0758652	0.0719062	506
[3, 6]	3	6	0.0773634	0.0766063	0.0769848	322
[3, 7]	3	7	0.0353515	0.0438421	0.0395968	764
[3, 8]	3	8	0.017321	0.0224904	0.0199057	504
[3, 9]	3	9	0.0857028	0.08758	0.0866414	424
[3, 10]	3	10	0.00322767	0.00440765	0.00381766	581
[3, 11]	3	11	0.0207736	0.0209167	0.0208452	531
[3, 12]	3	12	0.0994089	0.103006	0.101207	760
[3, 13]	3	13	0.00994264	0.0114256	0.0106841	688
[3, 14]	3	14	0.00485549	0.00783252	0.00634401	618
[3, 15]	3	15	0.01203	0.00738093	0.00970545	780
[3, 16]	3	16	0.000537385	0.00475243	0.00264491	693
[4, 5]	4	5	0.00330489	0.00441802	0.00386145	1159
[4, 6]	4	6	0.00305667	0.00353559	0.00329613	975
[4, 7]	4	7	0.00360077	0.00329284	0.00344681	1417
[4, 8]	4	8	-0.00119787	0.00280678	0.000804454	1157
[4, 9]	4	9	0.00876491	0.0122819	0.0105234	1077
[4, 10]	4	10	0.0121291	0.0100501	0.0110896	1234
[4, 11]	4	11	0.00186149	0.00162918	0.00174533	1184
[4, 12]	4	12	0.0159024	0.00910374	0.0125031	1413
[4, 13]	4	13	0.00498173	0.00402923	0.00450548	1341
[4, 14]	4	14	0.00377132	0.00697868	0.005375	1271
[4, 15]	4	15	0.00513527	0.00456322	0.00484924	1433
[4, 16]	4	16	-0.000611469	0.00407632	0.00173242	1346
[5, 6]	5	6	0.0698921	0.0636626	0.0667773	462
[5, 7]	5	7	0.00643945	-0.00066182	0.00288881	904
[5, 8]	5	8	0.00169273	-0.00147137	0.000110683	644
[5, 9]	5	9	0.0157675	0.0180693	0.0169184	564
[5, 10]	5	10	0.0603092	0.0718247	0.0660669	721
[5, 11]	5	11	0.0013156	0.00197593	0.00164576	671
[5, 12]	5	12	0.0754202	0.0759212	0.0756707	900
[5, 13]	5	13	0.002167	0.00198714	0.00207707	828
[5, 14]	5	14	0.000923694	0.00118769	0.00105569	758
[5, 15]	5	15	0.00433982	0.000490549	0.00241518	920
[5, 16]	5	16	-0.00190446	-0.00115265	-0.00152856	833
[6, 7]	6	7	0.00223638	0.00403007	0.00313322	720
[6, 8]	6	8	0.00795044	0.00446007	0.00620525	460
[6, 9]	6	9	0.0331798	0.0220671	0.0276235	380
[6, 10]	6	10	0.0845101	0.0102345	0.0473723	537
[6, 11]	6	11	0.00333197	0.00756342	0.00544769	487
[6, 12]	6	12	0.0984443	0.0178108	0.0581276	716
[6, 13]	6	13	0.0839273	0.0879475	0.0859374	644
[6, 14]	6	14	0.00248102	0.00569429	0.00408765	574
[6, 15]	6	15	0.00300542	0.00634097	0.00467319	736
[6, 16]	6	16	-0.00180419	0.00498706	0.00159143	649
[7, 8]	7	8	0.00355377	0.00253123	0.0030425	902
[7, 9]	7	9	0.00715992	0.00767835	0.00741913	822
[7, 10]	7	10	0.0463264	0.00406959	0.025198	979
[7, 11]	7	11	0.00330802	0.000669669	0.00198884	929
[7, 12]	7	12	0.0446733	0.058058	0.0513656	1158
[7, 13]	7	13	0.00384496	0.00135896	0.00260196	1086
[7, 14]	7	14	-0.00843478	0.00154004	-0.00344737	1016
[7, 15]	7	15	0.000600726	0.00608869	0.00334471	1178
[7, 16]	7	16	-0.00119518	0.00591714	0.00236098	1091
[8, 9]	8	9	0.0220892	0.0134486	0.0177689	562
[8, 10]	8	10	0.0160945	0.0235629	0.0198287	719
[8, 11]	8	11	0.00342015	0.00457079	0.00399547	669
[8, 12]	8	12	0.0285528	0.0344615	0.0315071	898
[8, 13]	8	13	0.00552135	-0.000420751	0.0025503	826
[8, 14]	8	14	0.00180889	9.19428e-05	0.000950417	756
[8, 15]	8	15	0.0045041	0.00360371	0.00405391	918
[8, 16]	8	16	0.00251638	0.00624875	0.00438256	831
[9, 10]	9	10	0.0770411	0.0871024	0.0820717	639
[9, 11]	9	11	0.00116945	0.00410463	0.00263704	589
[9, 12]	9	12	0.0855813	0.0977789	0.0916801	818
[9, 13]	9	13	0.00629867	0.00585154	0.00607511	746
[9, 14]	9	14	0.00293156	0.00299571	0.00296364	676
[9, 15]	9	15	0.00715925	0.0160227	0.011591	838
[9, 16]	9	16	0.0112081	0.0230238	0.017116	751
[10, 11]	10	11	0.00106179	0.00330434	0.00218306	746
[10, 12]	10	12	0.015263	0.00928426	0.0122736	975
[10, 13]	10	13	0.00645131	0.00291358	0.00468245	903
[10, 14]	10	14	0.00274221	-0.000854395	0.000943907	833
[10, 15]	10	15	0.00387965	0.00346383	0.00367174	995
[10, 16]	10	16	0.00319007	0.00592302	0.00455655	908
[11, 12]	11	12	0.00158396	0.00225288	0.00191842	925
[11, 13]	11	13	0.0071015	0.00682732	0.00696441	853
[11, 14]	11	14	0.00502291	0.00225793	0.00364042	783
[11, 15]	11	15	0.0055641	0.00335059	0.00445734	945
[11, 16]	11	16	0.0069323	0.00399082	0.00546156	858
[12, 13]	12	13	0.00411913	0.00862216	0.00637065	1082
[12, 14]	12	14	-0.000294991	0.00191538	0.000810195	1012
[12, 15]	12	15	0.000559991	0.00467703	0.00261851	1174
[12, 16]	12	16	-0.00126904	0.00164292	0.000186936	1087
[13, 14]	13	14	0.00126054	0.00543696	0.00334875	940
[13, 15]	13	15	0.00175965	0.0080094	0.00488452	1102
[13, 16]	13	16	-0.0117885	0.00983424	-0.000977111	1015
[14, 15]	14	15	0.00095391	0.00119077	0.00107234	1032
[14, 16]	14	16	-0.0301296	0.003114	-0.0135078	945
[15, 16]	15	16	-0.0233303	0.00561916	-0.00885555	1107
