# Supplementary material for: Combinatorial effects of multiple genes contribute to beneficial aneuploidy phenotypes
Source: EMBO Rep. 2026 Apr 11;27(10):2772–97. doi: 10.1038/s44319-026-00767-8 (PMC13219433; doi:10.1038/s44319-026-00767-8)
Supplement: Supplementary file 4 — Source data Fig. 1 [file 44319_2026_767_MOESM4_ESM.zip › Figure 1/Figure 1D.xlsx]

## Sheet: Sheet1
	Mono13	Mono13; tub2∆	Mono6; Mono13
	0 / (dead)	0.19576	0.117371
	0 / (dead)	0.367106	0.144494
	0 / (dead)	0.441041	0.250375
3. biological replicates
