# Supplementary material for: Combinatorial effects of multiple genes contribute to beneficial aneuploidy phenotypes
Source: EMBO Rep. 2026 Apr 11;27(10):2772–97. doi: 10.1038/s44319-026-00767-8 (PMC13219433; doi:10.1038/s44319-026-00767-8)
Supplement: Supplementary file 5 — Source data Fig. 2 [file 44319_2026_767_MOESM5_ESM.zip]

Archive with 5 entries (4 files):
- Figure 2/
- Figure 2/.DS_Store
- __MACOSX/Figure 2/._.DS_Store
- Figure 2/Figure2 BCD numeric data.xlsx
- __MACOSX/Figure 2/._Figure2 BCD numeric data.xlsx
