# Supplementary material for: Combinatorial effects of multiple genes contribute to beneficial aneuploidy phenotypes
Source: EMBO Rep. 2026 Apr 11;27(10):2772–97. doi: 10.1038/s44319-026-00767-8 (PMC13219433; doi:10.1038/s44319-026-00767-8)
Supplement: Supplementary file 6 — Source data Fig. 3 [file 44319_2026_767_MOESM6_ESM.zip]

Archive with 18 entries (14 files):
- Figure 3/
- Figure 3/3B/
- Figure 3/3A/
- Figure 3/.DS_Store
- __MACOSX/Figure 3/._.DS_Store
- Figure 3/3C/
- Figure 3/3B/Figure 3B image data- blot.pdf
- __MACOSX/Figure 3/3B/._Figure 3B image data- blot.pdf
- Figure 3/3B/.DS_Store
- __MACOSX/Figure 3/3B/._.DS_Store
- Figure 3/3A/Figure 3A macroscopic photos.pdf
- __MACOSX/Figure 3/3A/._Figure 3A macroscopic photos.pdf
- Figure 3/3A/.smbdeleteAAA9a48184085426f80
- __MACOSX/Figure 3/3A/._.smbdeleteAAA9a48184085426f80
- Figure 3/3C/Fig3C numeric data alpha tubulin.xlsx
- __MACOSX/Figure 3/3C/._Fig3C numeric data alpha tubulin.xlsx
- Figure 3/3C/Fig3C numeric data beta tubulin.xlsx
- __MACOSX/Figure 3/3C/._Fig3C numeric data beta tubulin.xlsx
