# Supplementary material for: Combinatorial effects of multiple genes contribute to beneficial aneuploidy phenotypes
Source: EMBO Rep. 2026 Apr 11;27(10):2772–97. doi: 10.1038/s44319-026-00767-8 (PMC13219433; doi:10.1038/s44319-026-00767-8)
Supplement: Supplementary file 6 — Source data Fig. 3 [file 44319_2026_767_MOESM6_ESM.zip › Figure 3/3C/Fig3C numeric data alpha tubulin.xlsx]

## Sheet: Sheet1
Strain	relative growth on Benomyl	Relative α-tubulin protein levels
Dis1	0.913	1.139	1.014	0.767
Dis2	1.873	1.225	1.603	1.595
Dis3	0.997	0.924	1.722	0.953
Dis4	1.611	1.242	1.932	1.675	1.932
Dis5	2.3	1.444	2.448	1.949	1.795
Dis7	0.318	0.839	0.613	1.672	0.868
Dis8	0.384	0.766	1.035	1.247
Dis9	0.539	0.736	1.193	1.003
Dis10	1.615	1.158	1.127	1.343
Dis11	0.623	0.657	1.646	1.161
Dis12	0.037	0.654	0.717	0.408
Dis13	1.951	2.032	2.363	2.153
Dis14	1.335	0.977	0.792	0.844
Dis16	0.957	0.837	2.307	1.481
