# Supplementary material for: Combinatorial effects of multiple genes contribute to beneficial aneuploidy phenotypes
Source: EMBO Rep. 2026 Apr 11;27(10):2772–97. doi: 10.1038/s44319-026-00767-8 (PMC13219433; doi:10.1038/s44319-026-00767-8)
Supplement: Supplementary file 6 — Source data Fig. 3 [file 44319_2026_767_MOESM6_ESM.zip › Figure 3/3C/Fig3C numeric data beta tubulin.xlsx]

## Sheet: Sheet1
Strain	Growth normalized to WT on Benomyl	Relative β-tubulin protein levels
Dis1	0.913						0.877	1.1	0.505
Dis2	1.873	1					0.902	1.1	1.417
Dis3	0.997						1.242	1	0.687
Dis4	1.611		1.1				0.97	1.652
Dis5	2.3	0.9	1.2				0.793	1.544
Dis7	0.318		0.8				0.747	0.814
Dis8	0.384			1.1			1.01				0.9
Dis9	0.539			1.1			0.909				0.7
Dis10	1.615			0.8			1.027				0.7
Dis1Dis1	0.623				1		0.952				1.2
Dis12	0.037	0.7			0.9		0.909
Dis13	1.951				1.1		0.807				0.7
Dis14	1.335					0.9	0.932			1.073
Dis16	0.957					1.3	0.896			1.248
