# Supplementary material for: Combinatorial effects of multiple genes contribute to beneficial aneuploidy phenotypes
Source: EMBO Rep. 2026 Apr 11;27(10):2772–97. doi: 10.1038/s44319-026-00767-8 (PMC13219433; doi:10.1038/s44319-026-00767-8)
Supplement: Supplementary file 7 — Source data Fig. 4 [file 44319_2026_767_MOESM7_ESM.zip]

Archive with 16 entries (12 files):
- Figure 4/
- Figure 4/.DS_Store
- __MACOSX/Figure 4/._.DS_Store
- Figure 4/4E/
- Figure 4/4C/
- Figure 4/4D/
- Figure 4/4E/4E numerical data.xlsx
- __MACOSX/Figure 4/4E/._4E numerical data.xlsx
- Figure 4/4C/4C numerical data.xlsx
- __MACOSX/Figure 4/4C/._4C numerical data.xlsx
- Figure 4/4D/4D numerical data.xlsx
- __MACOSX/Figure 4/4D/._4D numerical data.xlsx
- Figure 4/4D/4D macroscopic photos.pdf
- __MACOSX/Figure 4/4D/._4D macroscopic photos.pdf
- Figure 4/4D/.DS_Store
- __MACOSX/Figure 4/4D/._.DS_Store
