# Supplementary material for: Combinatorial effects of multiple genes contribute to beneficial aneuploidy phenotypes
Source: EMBO Rep. 2026 Apr 11;27(10):2772–97. doi: 10.1038/s44319-026-00767-8 (PMC13219433; doi:10.1038/s44319-026-00767-8)
Supplement: Supplementary file 7 — Source data Fig. 4 [file 44319_2026_767_MOESM7_ESM.zip › Figure 4/4E/4E numerical data.xlsx]

## Sheet: Sheet1
Strain	normalized growth on YPAD	relative resistance Hygromycin	relative resistance MMS	normalized growth on DMSO	relative resistance Rapamycin
WT	1	1	1	1	1
Whole chromosome Disomy 4	0.149893	0.0434773	0.0843824	0.280618	0.0584222
Right Arm Disomy 4	0.241681	0.787257	0.0212688	0.404213	0.925319
Left Arm Disomy 4	0.771352	0.186933	1.40715	0.769765	0.289063
Whole chromosome Disomy 5	0.262394	1.00568	3.79555	0.585617	0.139671
Right Arm Disomy 5	0.358843	1.1851	1.50823	0.72907	0.184557
Left Arm Disomy 5	0.738606	0.804539	3.35539	0.839584	0.982142
WT	1	1	1	1	1
Whole chromosome Disomy 10	0.543722	0.721189	0.138033	0.45256	2.1599
Right Arm Disomy 10	0.832414	0.398945	0.667	0.821162	0.973402
Left Arm Disomy 10	0.534138	1.52896	0.390594	0.642212	2.19587
Whole chromosome Disomy 12	0.439327	0.0552881	0.552548	0.392404	2.90281
Right Arm Disomy 12	0.582041	0.740729	0.843713	0.867481	2.1841
Left Arm Disomy 12	0.857895	1.18487	0.704961	0.825436	0.921825
WT	1	1	1	1	1
Whole chromosome Disomy 14	0.387663	1.45954	1.14876	0.352282	0.581993
Right Arm Disomy 14	0.861622	1.05308	1.11924	0.881592	1.74301
Left Arm Disomy 14	0.501121	1.33599	0.242866	0.706978	0.0751122
