# Supplementary material for: Combinatorial effects of multiple genes contribute to beneficial aneuploidy phenotypes
Source: EMBO Rep. 2026 Apr 11;27(10):2772–97. doi: 10.1038/s44319-026-00767-8 (PMC13219433; doi:10.1038/s44319-026-00767-8)
Supplement: Supplementary file 7 — Source data Fig. 4 [file 44319_2026_767_MOESM7_ESM.zip › Figure 4/4C/4C numerical data.xlsx]

## Sheet: Analysis
Layout	1	2	3	4	5	6	7	8	9	10	11	12
A	WT	WT	WT	Dis4 (R4)	Dis4 (R4)	Dis4 (R4)	Dis14 (R14)	Dis14 (R14)	Dis14 (R14)	blank	blank	blank
B	Dis4	Dis4	Dis4	Dis5	Dis6	Dis7	Dis14 (L14)	Dis14 (L14)	Dis14 (L14)	blank	blank	blank
C	Dis4R-360kb	Dis4R-360kb	Dis4R-360kb	Dis5 (R5)	Dis5 (R5)	Dis5 (R5)	Dis12	Dis12	Dis12	blank	blank	blank
D	Dis4R-460kb	Dis4R-460kb	Dis4R-460kb	Dis5 (L5)	Dis5 (L5)	Dis5 (L5)	Dis12 (R12)	Dis12 (R12)	Dis12 (R12)	blank	blank	blank
E	Dis4R-632kb	Dis4R-632kb	Dis4R-632kb	Dis10	Dis11	Dis12	Dis12 (L12)	Dis12 (L12)	Dis12 (L12)	blank	blank	blank
F	Dis4R-832kb	Dis4R-832kb	Dis4R-832kb	Dis10 (R10)	Dis10 (R10)	Dis10 (R10)	Dis12R-588kb	blank	Dis12R-588kb	blank	blank	blank
G	Dis4R-1032kb	Dis4R-1032kb	Dis4R-1032kb	Dis10 (L10)	Dis10 (L10)	Dis10 (L10)	blank	Dis12R-588kb	Dis12R-588kb	blank	blank	blank
H	Dis4 (L4)	Dis4 (L4)	Dis4 (L4)	Dis14	Dis14	Dis14	blank	blank	blank	blank	blank	blank
doubling time [min]	1	2	3	4	5	6	7	8	9	10	11	12
A	83.0187	83.7221	84.8137	96.302	98.444	99.5294	89.3262	90.7544	89.7582	0	0	0
B	104.529	102.422	105.514	93.8469	94.6336	92.0325	94.2088	92.2347	92.5223	0	0	0
C	99.5188	101.95	102.444	93.9788	93.8765	93.172	99.884	98.1818	100.259	0	0	0
D	101.419	102.448	98.4327	84.2808	85.6261	84.6051	92.8141	95.4615	94.7476	0	0	0
E	102.141	105.708	106.483	101.832	97.4214	101.481	98.0762	99.8699	97.1839	0	0	0
F	97.9676	97.0939	97.9946	95.3133	97.5075	95.1973	98.785	#NUM!	96.462	#NUM!	0	0
G	94.2822	95.7965	95.5674	92.3277	92.4865	90.3458	#NUM!	99.4179	105.731	0	0	0
H	87.9646	91.9903	91.1395	106.995	110.541	112.986	#NUM!	#DIV/0!	#NUM!	#NUM!	#NUM!	#NUM!
						plotted data
	Legend					Strain	ORFs	Doubling time [min]
	Dis	Whole Chromosome Disomy				WT	0	83.0187	83.7221	84.8137
	R	Right Arm Disomy				Dis4	1532	104.529	102.422	105.514
	L	Left Arm Sisomy				L4	449	87.9646	91.9903	91.1395
						R4	1082	96.302	98.444	99.5294
						Dis5	576.874	93.8469	94.6336	92.0325
						R5	424.874	93.9788	93.8765	93.172
						L5	151.874	84.2808	85.6261	84.6051
						Dis10	745.751	101.832	97.4214	101.481
						R10	309.444	95.3133	97.5075	95.1973
						10L	436.751	92.3277	92.4865	90.3458
						Dis14	784.333	106.995	110.541	112.986
						R14	155.575	89.3262	90.7544	89.7582
						L14	628.333	94.2088	92.2347	92.5223
