# Supplementary material for: Combinatorial effects of multiple genes contribute to beneficial aneuploidy phenotypes
Source: EMBO Rep. 2026 Apr 11;27(10):2772–97. doi: 10.1038/s44319-026-00767-8 (PMC13219433; doi:10.1038/s44319-026-00767-8)
Supplement: Supplementary file 7 — Source data Fig. 4 [file 44319_2026_767_MOESM7_ESM.zip › Figure 4/4D/4D numerical data.xlsx]

## Sheet: Sheet1
		rep. 1	rep. 2	rep. 3
	Strain	normalized Growth To Disomy Benomyl
	Whole chromosome Disomy 2	1	1	1
	Right Arm Disomy 2	1.1931	1.10338	1.07868
	Left Arm Disomy 2	0.222914	0.376746	0.376947
	Whole chromosome Disomy 4	1	1	1
	Right Arm Disomy 4	1.27053	1.56191	1.55967
	Left Arm Disomy 4	0.0131342	0.00829246	0.0106562
	Whole chromosome Disomy 5	1	1	1
	Right Arm Disomy 5	0.411821	0.308971	0.317666
	Left Arm Disomy 5	0.152096	0.0395091	0.0780289
	Whole chromosome Disomy 10	1	1	1
	Right Arm Disomy 10	0.16937	0.212244	0.125646
	Left Arm Disomy 10	1.67942	1.47079	0.997841
	Whole chromosome Disomy 12	1	1	1
	Right Arm Disomy 12	5.15451	4.53852	4.25993
	Left Arm Disomy 12	8.56337	7.40952	4.51014
	Whole chromosome Disomy 13	1	1	1
	Right Arm Disomy 13	0.711151	1.3474	1.12
	Left Arm Disomy 13	0.215772	0.200431	0.02
	Whole chromosome Disomy 14	1	1	1
	Right Arm Disomy 14	0.372758	0.530005	0.197863
	Left Arm Disomy 14	1.54955	1.13038	1.22314
