# Supplementary material for: Combinatorial effects of multiple genes contribute to beneficial aneuploidy phenotypes
Source: EMBO Rep. 2026 Apr 11;27(10):2772–97. doi: 10.1038/s44319-026-00767-8 (PMC13219433; doi:10.1038/s44319-026-00767-8)
Supplement: Supplementary file 8 — Source data Fig. 5 [file 44319_2026_767_MOESM8_ESM.zip]

Archive with 21 entries (18 files):
- Figure 5/
- Figure 5/5A/
- Figure 5/.DS_Store
- __MACOSX/Figure 5/._.DS_Store
- Figure 5/5B/
- Figure 5/5A/.smbdeleteAAA9a4bbb252cdf0f80
- __MACOSX/Figure 5/5A/._.smbdeleteAAA9a4bbb252cdf0f80
- Figure 5/5A/5A macroscopic photos.pdf
- __MACOSX/Figure 5/5A/._5A macroscopic photos.pdf
- Figure 5/5A/.smbdeleteAAA9a4bb92a64604568
- __MACOSX/Figure 5/5A/._.smbdeleteAAA9a4bb92a64604568
- Figure 5/5A/5A numerical data.xlsx
- __MACOSX/Figure 5/5A/._5A numerical data.xlsx
- Figure 5/5B/5B numerical data.xlsx
- __MACOSX/Figure 5/5B/._5B numerical data.xlsx
- Figure 5/5B/~$5B numerical data_.numbers
- __MACOSX/Figure 5/5B/._~$5B numerical data_.numbers
- Figure 5/5B/~$5B numerical data_.xlsx
- __MACOSX/Figure 5/5B/._~$5B numerical data_.xlsx
- Figure 5/5B/5B macroscopic photos.pdf
- __MACOSX/Figure 5/5B/._5B macroscopic photos.pdf
