# Supplementary material for: Combinatorial effects of multiple genes contribute to beneficial aneuploidy phenotypes
Source: EMBO Rep. 2026 Apr 11;27(10):2772–97. doi: 10.1038/s44319-026-00767-8 (PMC13219433; doi:10.1038/s44319-026-00767-8)
Supplement: Supplementary file 8 — Source data Fig. 5 [file 44319_2026_767_MOESM8_ESM.zip › Figure 5/5A/5A numerical data.xlsx]

## Sheet: Sheet1
Strain	kilobases deleted	DMSO normalized to WT			Benomyl normalized to Dis4
WT	-	1	1	1	0.0539137	0.114394	0.10812
Dsomy 4	0	0.400066	0.47186	0.534971	1	1	1
Disomy 4	174	0.306232	0.403514	0.519793	1.60114	1.30146	1.30711
Disomy 4	360	0.398418	0.4884	0.550844	1.62847	1.19823	1.19906
Disomy 4	460	0.474213	0.488244	0.629615	0.470859	0.443679	0.441469
Disomy 4	632	0.316383	0.327256	0.35704	0.618074	0.561368	0.561283
Disomy 4	832	0.52698	0.679818	0.723905	0.27133	0.59628	0.593642
Disomy 4	932	0.482737	0.647149	0.66132	0.141328	0.363105	0.36277
Disomy 4	1032	0.626365	0.732091	0.774513	0.0879922	0.185073	0.18443
Disomy 4	1083	0.780513	0.764342	0.692279	0.0133023	0.0263368	0.0275187
