# Supplementary material for: Combinatorial effects of multiple genes contribute to beneficial aneuploidy phenotypes
Source: EMBO Rep. 2026 Apr 11;27(10):2772–97. doi: 10.1038/s44319-026-00767-8 (PMC13219433; doi:10.1038/s44319-026-00767-8)
Supplement: Supplementary file 8 — Source data Fig. 5 [file 44319_2026_767_MOESM8_ESM.zip › Figure 5/5B/5B numerical data.xlsx]

## Sheet: Sheet1
Strain	kilobases deleted	gene deletion(s)	DMSO normalized to WT			Benomyl normalized to Dis4
WT	-		1	1	1	0.0577553	0.0399934	0.0747288
Dsomy 4	0		0.236434	0.148713	0.118507	1	1	1
Disomy 4	1082		0.762315	0.504809	0.452678	0.00953536	0.000330837	0.0177601
Disomy 4	0	SWR1 +/-	0.21428	0.12823	0.112703	0.501844	0.596704	0.365609
Disomy 4	0	SNQ2 +/-	0.176553	0.203925	0.101461	0.158077	0.113657	0.0636923
Disomy 4	460		0.249856	0.219983	0.212103	0.239127	0.247009	0.184004
Disomy 4	1032		0.341482	0.478312	0.310344	0.0706312	0.0853205	0.0423085
Disomy 4	1032	SNQ2 +/-	0.367428	0.373726	0.334463	0.00640794	-0.000338247	0.00238541
