# Supplementary material for: Combinatorial effects of multiple genes contribute to beneficial aneuploidy phenotypes
Source: EMBO Rep. 2026 Apr 11;27(10):2772–97. doi: 10.1038/s44319-026-00767-8 (PMC13219433; doi:10.1038/s44319-026-00767-8)
Supplement: Supplementary file 9 — Source data Fig. 6 [file 44319_2026_767_MOESM9_ESM.zip]

Archive with 15 entries (10 files):
- Figure 6/
- Figure 6/6A/
- Figure 6/6D/
- Figure 6/6C/
- Figure 6/.DS_Store
- __MACOSX/Figure 6/._.DS_Store
- Figure 6/6B/
- Figure 6/6A/6A numerical data.xlsx
- __MACOSX/Figure 6/6A/._6A numerical data.xlsx
- Figure 6/6D/6D numerical data.xlsx
- __MACOSX/Figure 6/6D/._6D numerical data.xlsx
- Figure 6/6C/6C macroscopic photos.pdf
- __MACOSX/Figure 6/6C/._6C macroscopic photos.pdf
- Figure 6/6B/6B macrsocopic photos.pdf
- __MACOSX/Figure 6/6B/._6B macrsocopic photos.pdf
