# Supplementary material for: Combinatorial effects of multiple genes contribute to beneficial aneuploidy phenotypes
Source: EMBO Rep. 2026 Apr 11;27(10):2772–97. doi: 10.1038/s44319-026-00767-8 (PMC13219433; doi:10.1038/s44319-026-00767-8)
Supplement: Supplementary file 9 — Source data Fig. 6 [file 44319_2026_767_MOESM9_ESM.zip › Figure 6/6A/6A numerical data.xlsx]

## Sheet: Sheet1
	Strain	pred. Growth based on single arms	relative growth on benomyl
	Dis2	9	7.0599
	Dis4	7.26	6.43843
	Dis5	0.19	7.29953
	Dis10	2.74	2.02549
	Dis13	3.87	5.25436
	Dis14	4.75	2.99351
	Dis12	0.42	0.103642
