# Supplementary material for: Combinatorial effects of multiple genes contribute to beneficial aneuploidy phenotypes
Source: EMBO Rep. 2026 Apr 11;27(10):2772–97. doi: 10.1038/s44319-026-00767-8 (PMC13219433; doi:10.1038/s44319-026-00767-8)
Supplement: Supplementary file 9 — Source data Fig. 6 [file 44319_2026_767_MOESM9_ESM.zip › Figure 6/6D/6D numerical data.xlsx]

## Sheet: Quantification 30ug ml
	additive prediction
	predictad from SGs normalized	Growth normalized to WT on Benomyl
2x4	70.78	216.262
2x5	90.47	62.9507
2x10	102.29	94.862
2x13	61.65	189.297
2x14	72.99	0.818761
